# Supplementary material for: Taxonomic status and redescription of Magneuptychia nebulosa (Butler, 1867) (Lepidoptera, Nymphalidae, Satyrinae) with a lectotype designation
Source: Zookeys. 2015 May 14;(503):135–47. doi: 10.3897/zookeys.503.9156 (PMC4440274; doi:10.3897/zookeys.503.9156)
Supplement: XML Treatment for Magneuptychia nebulosa [file zookeys.503.9156-treatment1.xml]

<!DOCTYPE tp:taxon-treatment
  PUBLIC "-//TaxonX//DTD Taxonomic Treatment Publishing DTD v0 20100105//EN" "tax-treatment-NSO.dtd">
<tp:taxon-treatment xmlns:tp="http://www.plazi.org/taxpub"><tp:treatment-meta><kwd-group><label>Taxon classification</label><kwd><named-content content-type="kingdom">Animalia</named-content></kwd><kwd><named-content content-type="order">Lepidoptera</named-content></kwd><kwd><named-content content-type="family">Nymphalidae</named-content></kwd></kwd-group><mixed-citation publication-type="journal"><person-group><name><surname>Nakahara</surname><given-names>Shinichi</given-names></name><name><surname>Marín</surname><given-names>Mario Alejandro</given-names></name><name><surname>Ríos-Málaver</surname><given-names>Cristóbal</given-names></name></person-group><article-title>Taxonomic status and redescription of <italic><tp:taxon-name><tp:taxon-name-part taxon-name-part-type="genus">Magneuptychia</tp:taxon-name-part> <tp:taxon-name-part taxon-name-part-type="species">nebulosa</tp:taxon-name-part></tp:taxon-name></italic> (Butler, 1867) (<tp:taxon-name><tp:taxon-name-part taxon-name-part-type="order">Lepidoptera</tp:taxon-name-part></tp:taxon-name>, <tp:taxon-name><tp:taxon-name-part taxon-name-part-type="family">Nymphalidae</tp:taxon-name-part></tp:taxon-name>, <tp:taxon-name><tp:taxon-name-part taxon-name-part-type="subfamily">Satyrinae</tp:taxon-name-part></tp:taxon-name>) with a lectotype designation</article-title><source>Zookeys</source><day>14</day><month>5</month><year>2015</year><volume>2015</volume><issue>503</issue><fpage>135</fpage><lpage>147</lpage><pub-id pub-id-type="doi">10.3897/zookeys.503.9156</pub-id></mixed-citation></tp:treatment-meta><tp:nomenclature><tp:taxon-name>
                        <tp:taxon-name-part taxon-name-part-type="genus">Magneuptychia</tp:taxon-name-part>
                        <tp:taxon-name-part taxon-name-part-type="species">nebulosa</tp:taxon-name-part>
                    </tp:taxon-name><tp:taxon-authority>(Butler, 1867)</tp:taxon-authority><xref ref-type="fig" rid="F1">Figs 1</xref><xref ref-type="fig" rid="F2">, 2</xref><xref ref-type="fig" rid="F4">and 4</xref><tp:nomenclature-citation-list><tp:nomenclature-citation><tp:taxon-name><tp:taxon-name-part taxon-name-part-type="genus">Euptychia</tp:taxon-name-part> <tp:taxon-name-part taxon-name-part-type="species">nebulosa</tp:taxon-name-part></tp:taxon-name><comment><xref ref-type="bibr" rid="B4">Butler (1867</xref>: 479)</comment></tp:nomenclature-citation></tp:nomenclature-citation-list></tp:nomenclature><tp:treatment-sec sec-type="Redescription"><title>Redescription.</title><p>MALE: forewing length 19.6–21.5 mm (n=4).</p><p><bold>Wing shape.</bold> Forewing with costa slightly convex, inner margin straight, outer margin almost straight, medium section slightly concave, anterior slightly convex, angular. Hind wing rounded, slightly angular, base of costa convex, inner margin convex beyond vein 3A, tornus rounded, outer margin slightly undulating, apex slightly angular.</p><p><bold>Wing venation.</bold> Forewing recurrent vein absent; hindwing humeral vein present.</p><p><bold>Dorsal surface.</bold> Forewing ground color brown, submarginal band dark brown, undulating, extending from apex towards tornus, delimiting the slightly darker area, marginal band dark brown, extending from apex towards tornus, fringe greyish brown.</p><p>Hindwing color brown, submarginal band dark brown, undulating, extending from apex towards tornus, convex in each cell; marginal band dark brown extending from apex towards tornus; postmarginal and tornal areas pale ocher, fringe greyish brown.</p><p><bold>Ventral surface.</bold> Forewing ground color chestnut brown, paler along inner margin; discal band thin, straight, reddish brown, extending from radial vein to just beyond vein 2A; postdiscal band reddish brown, weakly undulating, slightly wider than discal band, extending from radial vein and traversing towards inner margin until vein 2A, curved basally in cell Cu2-2A, approximately 2/3 distance from wing base to apex; faint band between postdiscal and submarginal bands dark brown, broad, extending from radial vein to just beyond vein Cu2; submarginal band dark brown, undulating, extending from apex to tornus, becoming less undulating towards the tornus, parallel to postdiscal band; marginal band dark brown, darker than submarginal band, almost straight, extending from apex towards tornus; narrow band distal to marginal band, dark brown, traversing outer margin, delimiting remaining area and fringe; submarginal ocellus in cell M1-M2 black with two white pupils and orange ring; fringe brown.</p><p>Hindwing ground color same as forewing, overlaid with subtle whitish pearly cast along inner margin and basal area; discal band reddish brown, slightly distally curved, extending from costal margin to inner margin, approximately 1/3 distance from wing base to apex; undulating postdiscal band color and width same as discal band, weakly undulating, traversing from costal margin towards inner margin, slightly bent basally in discal cell, curved distally in cell Cu1-Cu2 and curved inwards towards the anal mar<!--PageBreak-->gin below vein 2A, approximately 2/3 distance from wing base to apex; submarginal band dark brown, extending from apex towards tornus, curved basally in each cell; dark brown marginal band traversing along marginal line from apex towards tornus; narrow band distal to marginal band, band dark brown, traversing along outer margin, delimiting remaining area and fringe; five submarginal ocelli present, cells Rs-M1 and M1-M2 each with black, orange-ringed ocellus with two white pupils, M1-M2 ocellus relatively large (compared to ocellus in cell Rs-M1), cells M2-M3 and M3-Cu1 each with orang<!--PageBreak-->ish relatively small ocellus, sometimes indistinct, Cu1-Cu2 with black, orange-ringed ocellus with two white pupils, similar in size to M1-M2 ocellus; fringe greyish brown.</p><p><bold>Head.</bold> (Fig. <xref ref-type="fig" rid="F2">2a</xref>) Eyes entirely brown, sparsely hairy; frons golden-brown, with whitish scales at base; labial palpi approximately 4 mm long, covered with brown and white scales, 2<sup>nd</sup> segment densely covered in long black and white hairs ventrally, about 3-4 times as long as segment width, 3<sup>rd</sup> segment about 40 % of 2<sup>nd</sup> segment in length; antennae 8 mm long, approximately 40% of forewing length, scape and pedicel white, flagellum reddish brown dorsally, grey ventrally.</p><fig id="F2" position="float" orientation="portrait"><label>Figure 2.</label><caption><p><italic><tp:taxon-name><tp:taxon-name-part taxon-name-part-type="genus">Magneuptychia</tp:taxon-name-part> <tp:taxon-name-part taxon-name-part-type="species">nebulosa</tp:taxon-name-part></tp:taxon-name></italic>: <bold>a</bold> head in lateral view <bold>b</bold> male genitalia (SN-14-35) in lateral view <bold>c</bold> male genitalia in dorsal view <bold>d</bold> female genitalia (SN-14-59) in ventral view <bold>e</bold> female genitalia (SN-14-59) in dorsal view <bold>f</bold> female genitalia (SN-15-44) in dorsal view including sternites <bold>g</bold> male foreleg (tarsus, tibia and femur) <bold>h</bold> female foretarsus. Abbreviations: <bold>ae</bold>, aedeagus; <bold>br</bold>, brachia; <bold>cb</bold>, corpus bursae; <bold>db</bold>, ductus bursae; <bold>la</bold>, lamella antivaginalis; <bold>pa</bold>, papillae analis; <bold>sa</bold>, saccus; <bold>ds</bold>, ductus seminalis; <bold>te</bold>, tegumen; <bold>tg</bold>, tergite; <bold>un</bold>, uncus.</p></caption><graphic xmlns:xlink="http://www.w3.org/1999/xlink" xlink:href="zookeys-503-135-g002.jpg" position="float" orientation="portrait" xlink:type="simple" id="oo_43434.jpg"/></fig><p><bold>Legs.</bold> Tarsal segments reduced, foretarsus and tibia equal in length, femur slightly longer (Fig. <xref ref-type="fig" rid="F2">2g</xref>); midleg and hindleg covered with cream greyish scales, tarsus and tibia adorned with spines ventrally, a pair of tibial spurs present at distal end of tibia.</p><p><bold>Abdomen.</bold> Eighth tergite and sternite reduced.</p><p><bold>Genitalia.</bold> (Fig. <xref ref-type="fig" rid="F2">2b, c</xref>) Uncus elongate, slightly curved downward, with hooked apex, appears nearly elliptical in dorsal view, brachia hooked, pointed upward, positioned at approximately 45° angle, curved dorsally at middle of dorsal posterior mar<!--PageBreak-->gin, about 2/3 length of uncus; tegumen expanded dorsally, flattened ventrally; appendices angulares present; vinculum fused to posterior margin of tegumen, divided medially; saccus narrow and evenly wide in lateral view; costal margin of valvae slightly broadened medially, apex narrow, slightly curved towards uncus; aedeagus straight, broadening anteriorly.</p><p>FEMALE: Similar to male except as follows: Wings wider and rounder; forewing length 19.6–21.0 mm (n=8); dorsal ground color slightly paler; ventral ground color pale ocher, discal and postdiscal bands orange-brown; foretarsus divided into 5 segments (Fig. <xref ref-type="fig" rid="F2">2h</xref>); weakly sclerotized region between 7<sup>th</sup> and 8<sup>th</sup> sternite present in intersegmental membrane. <bold>Female genitalia.</bold> (Fig. <xref ref-type="fig" rid="F2">2d–f</xref>) Eighth tergite sclerotized, dorso-posterior area apparently weakly sclerotized; lamella antevaginalis sclerotized, sub-triangular in ventral view; 8<sup>th</sup> segment heavily sclerotized laterally; ductus bursae unsclerotized, origin of ductus seminalis located approximately one third distance from ostium bursae to corpus bursae, corpus bursae equally long as ductus bursae, with two brownish signa.</p></tp:treatment-sec><tp:treatment-sec sec-type="Distribution"><title>Distribution.</title><p>(Fig. <xref ref-type="fig" rid="F3">3</xref>) All known specimens of <italic><tp:taxon-name><tp:taxon-name-part taxon-name-part-type="genus">Magneuptychia</tp:taxon-name-part> <tp:taxon-name-part taxon-name-part-type="species">nebulosa</tp:taxon-name-part></tp:taxon-name></italic> are from the slope of Serranía del Litoral in the Cordillera de la Costa: A huge mountainous district in northern Venezuela. However, one male specimen in the BMNH has a label that says ‘Colum’, implying it may have actually been collected in Columbia. On the other hand, it may be a misinterpretation of ‘Colonia [Tovar]’ (popular collecting site near Caracas) rewritten from an original label by BMNH staff. This label also says ‘Dys’, indicating the specimen was collected by Dyson, who had a lot of northern Venezuelan specimens and may have accidentally attached a Venezuelan label to this specimen (A. Neild, pers. comm.). A valid record from Colombia is needed to confirm its occurrence, as it is possible that this is a mislabeled Venezuelan specimen. The specimens in the BMNH bear no locality information other than the country of collection. However, <italic><tp:taxon-name><tp:taxon-name-part taxon-name-part-type="genus">Magneuptychia</tp:taxon-name-part> <tp:taxon-name-part taxon-name-part-type="species">nebulosa</tp:taxon-name-part></tp:taxon-name></italic> specimens found in other collections have more accurate locality data: 4 males, VENEZUELA, Miranda, Altos de Pipe, 24 March 1973. J.B. Sulivan (MGCL) (3 dissection vials prepared: SN-14-33; SN-14-34; SN-14-35; 1 without label); 4 females, same data as males; Female, Venezuela: Miranda, Altos de Pipe J.B. Sullivan (MGCL) (1 dissection vial prepared: SN-14-59); 1 female, VENEZUELA, Miranda, Altos de Pipe, 17 March 1973. J.B. Sullivan (MGCL); 1 female, VENEZUELA, Miranda, Altos de Pipe, 24 July 1979. J.B. Sullivan (MGCL) (dissection vial without label); 1 female, VENEZUELA, Miranda, Altos de Pipe (IVIC site), above km11 turn off to Caracas to Los Teques rd, 1550-1650m, 13 Oct 2002 (AN). 1 female, VENEZUELA, Miranda, Cumbre Azul, 2km. NW of Los Teques, 11-0-1200m, 23.vii 1981 Lee D Miller (MGCL). 1 female, VENEZUELA, Dist. Federal Massif du Naiguta, 3 July 1957. R. Lichy (MGCL) (1 dissection vial prepared: SN-14-106); 1 female, VENEZUELA, Dist. Federal Massif du Naiguta, 1 September 1948. R. Lichy (MGCL) (dissection vial prepared: SN-15-44). In addition, the third author has recorded <italic><tp:taxon-name><tp:taxon-name-part taxon-name-part-type="genus">Magneuptychia</tp:taxon-name-part> <tp:taxon-name-part taxon-name-part-type="species">nebulosa</tp:taxon-name-part></tp:taxon-name></italic> many times from Quebrada Honda (Fig. <xref ref-type="fig" rid="F4">4</xref>), El Jarillo (Miranda, Venezuela) and Altos de Pipe, see Suppl. material <xref ref-type="supplementary-material" rid="S1">1</xref> for these data.</p><fig id="F3" position="float" orientation="portrait"><label>Figure 3.</label><caption><p>Map showing known localities for <italic><tp:taxon-name><tp:taxon-name-part taxon-name-part-type="genus">Magneuptychia</tp:taxon-name-part> <tp:taxon-name-part taxon-name-part-type="species">nebulosa</tp:taxon-name-part></tp:taxon-name></italic>: blue dot = Quebrada Honda, El Jarillo; orange dot = Cerro Azul, Los Teques; red dot = Altos Pipe; green dot = Massif du Naiguata.</p></caption><graphic xmlns:xlink="http://www.w3.org/1999/xlink" xlink:href="zookeys-503-135-g003.jpg" position="float" orientation="portrait" xlink:type="simple" id="oo_43435.jpg"/></fig><fig id="F4" position="float" orientation="portrait"><label>Figure 4.</label><caption><p><italic><tp:taxon-name><tp:taxon-name-part taxon-name-part-type="genus">Magneuptychia</tp:taxon-name-part> <tp:taxon-name-part taxon-name-part-type="species">nebulosa</tp:taxon-name-part></tp:taxon-name></italic> photographed in Quebrada Honda (photo by Cristóbal Ríos).</p></caption><graphic xmlns:xlink="http://www.w3.org/1999/xlink" xlink:href="zookeys-503-135-g004.jpg" position="float" orientation="portrait" xlink:type="simple" id="oo_43436.jpg"/></fig><p>The female specimen in the AN collection is from a humid lower montane forest isolated on a ridge line along the southern slope of Cordillera de la Costa. The vegeta<!--PageBreak-->tion here has trees with a canopy over 15 m high, such as <italic><tp:taxon-name><tp:taxon-name-part taxon-name-part-type="genus">Miconia</tp:taxon-name-part></tp:taxon-name></italic> sp. (<tp:taxon-name><tp:taxon-name-part taxon-name-part-type="family">Melastomataceae</tp:taxon-name-part></tp:taxon-name>), <italic><tp:taxon-name><tp:taxon-name-part taxon-name-part-type="genus">Palicourea</tp:taxon-name-part></tp:taxon-name></italic> sp. (<tp:taxon-name><tp:taxon-name-part taxon-name-part-type="family">Rubiaceae</tp:taxon-name-part></tp:taxon-name>), <italic><tp:taxon-name><tp:taxon-name-part taxon-name-part-type="genus">Clusia</tp:taxon-name-part></tp:taxon-name></italic> sp. (<tp:taxon-name><tp:taxon-name-part taxon-name-part-type="family">Clusiaceae</tp:taxon-name-part></tp:taxon-name>), and <italic><tp:taxon-name><tp:taxon-name-part taxon-name-part-type="genus">Chusquea</tp:taxon-name-part></tp:taxon-name></italic> sp. (<tp:taxon-name><tp:taxon-name-part taxon-name-part-type="family">Poaceae</tp:taxon-name-part></tp:taxon-name>) (pers. obs.). Several true cloud forest inhabitants (e.g. <italic><tp:taxon-name><tp:taxon-name-part taxon-name-part-type="genus">Evenus</tp:taxon-name-part> <tp:taxon-name-part taxon-name-part-type="species">coronata</tp:taxon-name-part></tp:taxon-name></italic> (Hewitson, 1865) (<tp:taxon-name><tp:taxon-name-part taxon-name-part-type="family">Lycaenidae</tp:taxon-name-part></tp:taxon-name>), <italic><tp:taxon-name><tp:taxon-name-part taxon-name-part-type="genus">Corades</tp:taxon-name-part> <tp:taxon-name-part taxon-name-part-type="species">enyo</tp:taxon-name-part> <tp:taxon-name-part taxon-name-part-type="subspecies">enyo</tp:taxon-name-part></tp:taxon-name></italic> (Hewitson, 1849) (<tp:taxon-name><tp:taxon-name-part taxon-name-part-type="family">Nymphalidae</tp:taxon-name-part></tp:taxon-name>) and <italic><tp:taxon-name><tp:taxon-name-part taxon-name-part-type="genus">Epiphile</tp:taxon-name-part> <tp:taxon-name-part taxon-name-part-type="species">epicaste</tp:taxon-name-part> <tp:taxon-name-part taxon-name-part-type="subspecies">epicaste</tp:taxon-name-part></tp:taxon-name></italic> (Hewitson, 1857) (<tp:taxon-name><tp:taxon-name-part taxon-name-part-type="family">Nymphalidae</tp:taxon-name-part></tp:taxon-name>) are also recorded here (pers. obs.). Thus, it is reasonable to expect that <italic><tp:taxon-name><tp:taxon-name-part taxon-name-part-type="genus">Magneuptychia</tp:taxon-name-part> <tp:taxon-name-part taxon-name-part-type="species">nebulosa</tp:taxon-name-part></tp:taxon-name></italic> can also be found in lower cloud forests on the slopes of the Cordillera de la Costa.</p><p><xref ref-type="bibr" rid="B7">Godman and Salvin (1880)</xref> reported a record of <italic><tp:taxon-name><tp:taxon-name-part taxon-name-part-type="genus">Magneuptychia</tp:taxon-name-part> <tp:taxon-name-part taxon-name-part-type="species">nebulosa</tp:taxon-name-part></tp:taxon-name></italic> from Chiriquí, Panama. However, his illustration is morphologically different from the lectotype, suggesting that this record is invalid. The ventral hindwing postdiscal band is not wavy as in <italic><tp:taxon-name><tp:taxon-name-part taxon-name-part-type="genus">Magneuptychia</tp:taxon-name-part> <tp:taxon-name-part taxon-name-part-type="species">nebulosa</tp:taxon-name-part></tp:taxon-name></italic>. Three of the ocelli differ in both size and color, and the large apical ocellus has one pupil instead of two. The ventral forewing submarginal area lacks an obvious brown undulating band, and the ventral forewing discal band is much more curved. <xref ref-type="bibr" rid="B6">Forster (1964</xref>: p.104, figure 105, as <italic><tp:taxon-name><tp:taxon-name-part taxon-name-part-type="genus">Yphthimoides</tp:taxon-name-part> <tp:taxon-name-part taxon-name-part-type="species">nebulosa</tp:taxon-name-part></tp:taxon-name></italic>) figured a male genitalia of <italic><tp:taxon-name><tp:taxon-name-part taxon-name-part-type="genus">Magneuptychia</tp:taxon-name-part> <tp:taxon-name-part taxon-name-part-type="species">nebulosa</tp:taxon-name-part></tp:taxon-name></italic> based on a specimen from Bolivia. Although this genitalia appears to resemble those of <italic><tp:taxon-name><tp:taxon-name-part taxon-name-part-type="genus">Magneuptychia</tp:taxon-name-part> <tp:taxon-name-part taxon-name-part-type="species">nebulosa</tp:taxon-name-part></tp:taxon-name></italic>, to judge from the curved ventral margin of tegumen and the developed cucullus, we believe this is not <italic><tp:taxon-name><tp:taxon-name-part taxon-name-part-type="genus">Magneuptychia</tp:taxon-name-part> <tp:taxon-name-part taxon-name-part-type="species">nebulosa</tp:taxon-name-part></tp:taxon-name></italic> and this Bolivian record is invalid.</p></tp:treatment-sec><tp:treatment-sec sec-type="Diagnosis"><title>Diagnosis.</title><p>Phenotypically, <!--PageBreak--><italic><tp:taxon-name><tp:taxon-name-part taxon-name-part-type="genus">Magneuptychia</tp:taxon-name-part> <tp:taxon-name-part taxon-name-part-type="species">nebulosa</tp:taxon-name-part></tp:taxon-name></italic> most closely resembles <italic><tp:taxon-name><tp:taxon-name-part taxon-name-part-type="genus">Magneuptychia</tp:taxon-name-part> <tp:taxon-name-part taxon-name-part-type="species">alcinoe</tp:taxon-name-part></tp:taxon-name></italic> and <italic><tp:taxon-name><tp:taxon-name-part taxon-name-part-type="genus">Magneuptychia</tp:taxon-name-part> <tp:taxon-name-part taxon-name-part-type="species">mimas</tp:taxon-name-part></tp:taxon-name></italic>. These species can be distinguished from <italic><tp:taxon-name><tp:taxon-name-part taxon-name-part-type="genus">Magneuptychia</tp:taxon-name-part> <tp:taxon-name-part taxon-name-part-type="species">nebulosa</tp:taxon-name-part></tp:taxon-name></italic> by size and wing pattern. <italic><tp:taxon-name><tp:taxon-name-part taxon-name-part-type="genus">Magneuptychia</tp:taxon-name-part> <tp:taxon-name-part taxon-name-part-type="species">nebulosa</tp:taxon-name-part></tp:taxon-name></italic> is relatively small and possesses a wavy, somewhat irregular postdiscal band (slightly bent basally in discal cell, curved distally in cell Cu1-Cu2) of the ventral hind wing, whereas <italic><tp:taxon-name><tp:taxon-name-part taxon-name-part-type="genus">Magneuptychia</tp:taxon-name-part> <tp:taxon-name-part taxon-name-part-type="species">alcinoe</tp:taxon-name-part></tp:taxon-name></italic> and <italic><tp:taxon-name><tp:taxon-name-part taxon-name-part-type="genus">Magneuptychia</tp:taxon-name-part> <tp:taxon-name-part taxon-name-part-type="species">mimas</tp:taxon-name-part></tp:taxon-name></italic> are larger and have a straight hindwing postdiscal band. This straight ventral hindwing postdiscal band is also present in all other <italic><tp:taxon-name><tp:taxon-name-part taxon-name-part-type="genus">Magneuptychia</tp:taxon-name-part></tp:taxon-name></italic>. However, some of the members of <italic><tp:taxon-name><tp:taxon-name-part taxon-name-part-type="genus">Paryphthimoides</tp:taxon-name-part></tp:taxon-name></italic> (e.g. <italic><tp:taxon-name><tp:taxon-name-part taxon-name-part-type="genus">Paryphthimoides</tp:taxon-name-part> <tp:taxon-name-part taxon-name-part-type="species">poltys</tp:taxon-name-part></tp:taxon-name></italic> (Prittwitz, 1865)) also exhibits this curved postdiscal band. <italic><tp:taxon-name><tp:taxon-name-part taxon-name-part-type="genus">Magneuptychia</tp:taxon-name-part> <tp:taxon-name-part taxon-name-part-type="species">nebulosa</tp:taxon-name-part></tp:taxon-name></italic> possesses a rather reddish discal and post discal bands. The number of white pupils in the five ventral hindwing subapical ocelli varies within <italic><tp:taxon-name><tp:taxon-name-part taxon-name-part-type="genus">Magneuptychia</tp:taxon-name-part> <tp:taxon-name-part taxon-name-part-type="species">alcinoe</tp:taxon-name-part></tp:taxon-name></italic> and is thus occasionally diagnostic; some specimens of <italic><tp:taxon-name><tp:taxon-name-part taxon-name-part-type="genus">Magneuptychia</tp:taxon-name-part> <tp:taxon-name-part taxon-name-part-type="species">alcinoe</tp:taxon-name-part></tp:taxon-name></italic> have only one pupil in one of the ocellus (K. Willmott, pers. comm.), whereas <italic><tp:taxon-name><tp:taxon-name-part taxon-name-part-type="genus">Magneuptychia</tp:taxon-name-part> <tp:taxon-name-part taxon-name-part-type="species">nebulosa</tp:taxon-name-part></tp:taxon-name></italic> always have two pupils in four ocelli, and one pupil in the larger, fifth ocellus. In addition, <italic><tp:taxon-name><tp:taxon-name-part taxon-name-part-type="genus">Magneuptychia</tp:taxon-name-part> <tp:taxon-name-part taxon-name-part-type="species">nebulosa</tp:taxon-name-part></tp:taxon-name></italic> may be confused with a variation of <italic><tp:taxon-name><tp:taxon-name-part taxon-name-part-type="genus">Magneuptychia</tp:taxon-name-part> <tp:taxon-name-part taxon-name-part-type="species">modesta</tp:taxon-name-part></tp:taxon-name></italic> (Butler, 1867), which is a species that seems to be very variable and is perhaps a complex of several species. However, <italic><tp:taxon-name><tp:taxon-name-part taxon-name-part-type="genus">Magneuptychia</tp:taxon-name-part> <tp:taxon-name-part taxon-name-part-type="species">nebulosa</tp:taxon-name-part></tp:taxon-name></italic> differs from this taxon by the combination of the undulating ventral hindwing postdiscal band and double-pupilled ocelli in ventral hindwing cell M1-M2 (usually one in <italic><tp:taxon-name><tp:taxon-name-part taxon-name-part-type="genus">Magneuptychia</tp:taxon-name-part> <tp:taxon-name-part taxon-name-part-type="species">modesta</tp:taxon-name-part></tp:taxon-name></italic>).</p></tp:treatment-sec><tp:treatment-sec><!--Section generated to contain objects referenced in tp:taxon-treatment.--><fig id="F1" position="float" orientation="portrait"><label>Figure 1.</label><caption><p><italic><tp:taxon-name><tp:taxon-name-part taxon-name-part-type="genus">Magneuptychia</tp:taxon-name-part></tp:taxon-name></italic> adults (dorsal view on left, ventral view on right): <bold>a</bold> Male <italic><tp:taxon-name><tp:taxon-name-part taxon-name-part-type="genus">Magneuptychia</tp:taxon-name-part> <tp:taxon-name-part taxon-name-part-type="species">nebulosa</tp:taxon-name-part></tp:taxon-name></italic> from Miranda, Venezuela <bold>b</bold> Female <italic><tp:taxon-name><tp:taxon-name-part taxon-name-part-type="genus">Magneuptychia</tp:taxon-name-part> <tp:taxon-name-part taxon-name-part-type="species">nebulosa</tp:taxon-name-part></tp:taxon-name></italic> from Miranda, Venezuela <bold>c</bold> Lectotype of <italic><tp:taxon-name><tp:taxon-name-part taxon-name-part-type="genus">Magneuptychia</tp:taxon-name-part> <tp:taxon-name-part taxon-name-part-type="species">nebulosa</tp:taxon-name-part></tp:taxon-name></italic> (photo credit: Trustees of the Natural History Museum, London) <bold>d</bold> Syntype of <italic><tp:taxon-name><tp:taxon-name-part taxon-name-part-type="genus">Magneuptychia</tp:taxon-name-part> <tp:taxon-name-part taxon-name-part-type="species">alcinoe</tp:taxon-name-part></tp:taxon-name></italic> (photo credit: Trustees of the Natural History Museum, London) <bold>e</bold> Syntype of <italic><tp:taxon-name><tp:taxon-name-part taxon-name-part-type="genus">Magneuptychia</tp:taxon-name-part> <tp:taxon-name-part taxon-name-part-type="species">mimas</tp:taxon-name-part></tp:taxon-name></italic> (photo credit: Trustees of the Natural History Museum, London).</p></caption><graphic xmlns:xlink="http://www.w3.org/1999/xlink" xlink:href="zookeys-503-135-g001.jpg" position="float" orientation="portrait" xlink:type="simple" id="oo_43433.jpg"/></fig><supplementary-material xmlns:xlink="http://www.w3.org/1999/xlink" id="S1" position="float" orientation="portrait" xlink:type="simple"><label>Supplementary material 1</label><caption><p>Records for <italic><tp:taxon-name><tp:taxon-name-part taxon-name-part-type="genus">Magneuptychia</tp:taxon-name-part> <tp:taxon-name-part taxon-name-part-type="species">nebulosa</tp:taxon-name-part></tp:taxon-name></italic> from Quebrada Honda, El Jarillo, Miranda, Venezuela</p></caption><p>Data type: Adobe PDF file</p><p>Explanation note: Records for <italic><tp:taxon-name><tp:taxon-name-part taxon-name-part-type="genus">Magneuptychia</tp:taxon-name-part> <tp:taxon-name-part taxon-name-part-type="species">nebulosa</tp:taxon-name-part></tp:taxon-name></italic> from Quebrada Honda, El Jarillo, Miranda, Venezuela; Altos de Pipe, Instituto venezolano de Investigaciones Científicas, Miranda, Venezuela: Cristóbal Ríos Málaver Leg: These following specimens are deposited in the reference collection of the Venezuelan Institute of Scientific Research IVIC, Altos de Pipe, Miranda, Venezuela.</p><media xlink:href="zookeys-503-135-s001.pdf" mimetype="pdf" mime-subtype="pdf file" position="float" orientation="portrait" xlink:type="simple" id="oo_43437.pdf"/><permissions><license xlink:type="simple"><license-p>This dataset is made available under the Open Database License (<ext-link ext-link-type="uri" xlink:href="http://opendatacommons.org/licenses/odbl/1.0/" xlink:type="simple">http://opendatacommons.org/licenses/odbl/1.0/</ext-link>). The Open Database License (ODbL) is a license agreement intended to allow users to freely share, modify, and use this Dataset while maintaining this same freedom for others, provided that the original source and author(s) are credited.</license-p></license></permissions><attrib specific-use="authors">Shinichi Nakahara, Mario Alejandro Marín, Cristóbal Ríos-Málaver</attrib></supplementary-material></tp:treatment-sec><ref-list><ref id="B4"><mixed-citation xmlns:xlink="http://www.w3.org/1999/xlink" xlink:type="simple"><person-group><name name-style="western"><surname>Butler</surname><given-names>AG</given-names></name></person-group> (<year>1867</year>) <article-title>A monograph of the genus <italic><tp:taxon-name><tp:taxon-name-part taxon-name-part-type="genus">Euptychia</tp:taxon-name-part></tp:taxon-name></italic>, a numerous race of butterflies belonging to the family <tp:taxon-name><tp:taxon-name-part taxon-name-part-type="family">Satyridae</tp:taxon-name-part></tp:taxon-name>; with descriptions of sixty species new to science, and notes to their affinities, etc.</article-title> <source>Proceedings of the zoological Society of London</source> <volume>1866</volume>(<issue>3</issue>): <fpage>458</fpage>–<lpage>504</lpage>.</mixed-citation></ref><ref id="B7"><mixed-citation xmlns:xlink="http://www.w3.org/1999/xlink" xlink:type="simple"><person-group><name name-style="western"><surname>Godman</surname><given-names>FD</given-names></name><name name-style="western"><surname>Salvin</surname><given-names>O</given-names></name></person-group> (<year>1880</year>) <source>Biologia Centrali-Americana. <tp:taxon-name><tp:taxon-name-part taxon-name-part-type="class">Insecta</tp:taxon-name-part></tp:taxon-name>. <tp:taxon-name><tp:taxon-name-part taxon-name-part-type="order">Lepidoptera</tp:taxon-name-part></tp:taxon-name>-<tp:taxon-name><tp:taxon-name-part taxon-name-part-type="suborder">Rhopalocera</tp:taxon-name-part></tp:taxon-name></source>. <publisher-name>Dulau &amp; Co.</publisher-name>, <publisher-loc>Bernard Quaritch, London</publisher-loc> <volume>1</volume>: <fpage>73</fpage>–<lpage>88</lpage>. [August 1880]</mixed-citation></ref><ref id="B6"><mixed-citation xmlns:xlink="http://www.w3.org/1999/xlink" xlink:type="simple"><person-group><name name-style="western"><surname>Forster</surname><given-names>VW</given-names></name></person-group> (<year>1964</year>) <article-title>Beitrage zur Kenntnis der Insecktenfauna Boliviens XIX. <tp:taxon-name><tp:taxon-name-part taxon-name-part-type="order">Lepidoptera</tp:taxon-name-part></tp:taxon-name> 3, satyridae.</article-title> <source>Veröffentlichungen der Zoologischen Staatssammlung München</source> <volume>8</volume>: <fpage>51</fpage>–<lpage>188</lpage>.</mixed-citation></ref></ref-list></tp:taxon-treatment>
